# Supplementary material for: Inhibition effect of Bifidobacterium longum, Lactobacillus acidophilus, Streptococcus thermophilus and Enterococcus faecalis and their related products on human colonic smooth muscle in vitro
Source: PLoS One. 2017 Dec 7;12(12):e0189257. doi: 10.1371/journal.pone.0189257 (PMC5720742; doi:10.1371/journal.pone.0189257)
Supplement: S1 File — (XLSX) [file pone.0189257.s001.xlsx]

## Sheet: Sheet1
% decrease of AUC to baseline		Bifidobacterium longum			Lactobacillus acidophilus			Streptococcus themophilus			Enterococcus faecalis			Control
		mean	SE	N	mean	SE	N	mean	SE	N	mean	SE	N	mean	SE	N
Effects of living bacteria of human colonic smooth muscle contraction	10 7	4.4	1.77	6	-1.91	4.45	6	1.01	1.46	6	5.7	1.4	6	-1.73929	3.80768	6
	10 8	6.83	2.68	6	0.43	4.66	6	1.52	2.15	6	7.44	2.4	6	-2.2795	2.6663	6
	10 9	9.27	5.77	6	2.05	7.65	6	7.01	1.97	6	18.72	3.15	6	-3.49601	3.8236	6
	1010	31.03	4.56	6	30.56	15.66	6	24.64	2.61	6	54.15	5.83	6	1.8603	3.7606	6
Effects of crude extract of probiotics on human colonic smooth muscle contraction
		Bifidobacterium longum			Lactobacillus acidophilus			Streptococcus themophilus			Enterococcus faecalis			Control
		mean	SE	N	mean	SE	N	mean	SE	N	mean	SE	N	mean	SE	N
	10 ul	9.72	2.15	6	16.57	3.53	6	1.8304	1.93586	6	-1.0209	1.68138	6	3.26769	2.82001	6
	50 ul	15.64	7.72	6	37.54	5.81	6	19.4806	4.81994	6	11.8119	4.13523	6	10.6706	11.6299	6
	100 ul	41	6.04	6	58.1386	8.07428	6	46.7101	4.52114	6	35.6822	6.65195	6	13.523	8.8217	6
	200 ul	64.07	6.4	6	74.4484	7.4681	6	64.9501	5.19276	6	38.7217	6.68321	6	7.8527	3.01874	6
	300 ul	68.3	5.71	6	80.43	5.15	6	82.7885	1.14681	6	56.8027	7.32995	6	12.1121	5.40324	6
Influence of CFS on human colonic smooth muscle activity
		Bifidobacterium longum			Lactobacillus acidophilus			Streptococcus themophilus			Enterococcus faecalis			Control
		mean	SE	N	mean	SE	N	mean	SE	N	mean	SE	N	mean	SE	N
	10 ul	7.06	2.49	6	5.38	1.74	6	4.16	1.68	6	6.43	1.8	6	-8	4.88	6
	50 ul	9.28	2.25	6	12.02	2.81	6	10	3.73	6	11.66	2.19	6	-10.92	8.35	6
	100 ul	15.07	2.69	6	20.12	4.71	6	19.93	2.65	6	18.24	2.63	6	-1.67	9.64	6
	200 ul	26.51	3.56	6	29.25	5.07	6	30.68	3.16	6	25.69	5.01	6	5.1	11.79	6
	300 ul	40.59	5.82	6	43.07	4.77	6	47.47	6.75	6	30.18	7.34	6	-5.23	10.22	6
Role of L-NNA in the action of CFS on human colonic smooth muscle contraction		Bifidobacterium longum			Lactobacillus acidophilus			Streptococcus themophilus			Enterococcus faecalis			Control
		mean	SE	N	mean	SE	N	mean	SE	N	mean	SE	N	mean	SE	N
	10 ul	6.158	2.21183	6	7.4917	1.92536	6	0.7306	2.90918	6	3.0236	2.68316	6	3.26769	2.82001	6
	50 ul	9.91	3.42258	6	11.39	5.60628	6	3.8543	3.67691	6	1.0947	3.90607	6	6.6706	6.62992	6
	100 ul	18.558	5.91746	6	24.7233	4.97867	6	8.9668	2.55418	6	2.4691	6.19071	6	8.52301	8.8217	6
	200 ul	22.986	5.26226	6	38.07	9.39223	6	4.2748	6.31833	6	1.2623	7.67505	6	7.8527	3.01874	6
	300 ul	42.722	7.77105	6	47.3133	10.767	6	0.2363	6.54702	6	-2.9191	9.11345	6	11.1121	7.40324	6

## Sheet: Sheet2
AUC value
living bacteria	B. longum							L. acidophilus							S. thermophilus							E. faecalis							control
NO.	baseline	10*7	10*8	10*9	10*10			baseline	10*7	10*8	10*9	10*10			baseline	10*7	10*8	10*9	10*10			baseline	10*7	10*8	10*9	10*10			baseline	10^7	10^8	10^9	10^10
1	704.66	673.29	669.13	659.01	428.15			531.1	506.51	538.92	685.83	316.74			503.87	503.16	499.47	478.37	382.29			598.99	553.22	474.07	436.6	208.79			426.07	440.72	437.43	436.16	491.14
2	809.55	767.32	773.53	739.88	506.37			983.55	982.48	740.32	818.09	297.28			462.05	433.48	426.69	409.32	337.43			753.79	639.19	671.61	752.84	269.36			830.96	828.07	805.8	780.37	769.9
3	485.86	473.45	517.04	509.95	374.69			820.26	791.21	745.54	725.57	360.54			591.23	620	659.62	573.94	469.61			790.76	785.56	762.98	654.56	414.55			284.2	271.36	275.19	276.77	256.03
4	465.63	415.09	382.94	350.59	226.62			350.08	488.65	461.98	349.1	176.89			1178.21	1139.19	1150.62	1043.67	801.89			1097	1097.65	1068.99	930	432.85			507.4	469.1	481.86	462.7	466.8
5	356.26	374.21	322.49	320.36	285.39			685.47	635.83	641.64	668.82	568.7			1032.23	1019.57	999.98	949.6	787.44			603.08	586.15	571.87	495.21	273.31			800.96	792.31	772.49	769	771
6	824.52	816.76	778.01	708.65	667.75			893.88	890.12	822.82	769.6	815.64			798.19	850.54	864.66	836.44	634.82			688.29	669.05	626.94	494.88	270.47			797	793.97	784.59	782.32	756.4
crude extract of probiotics	B. longum							L. acidophilus							S. thermophilus							E. faecalis							control
NO.	baseline	10ul	50ul	100ul	200ul	300ul		baseline	10ul	50ul	100ul	200ul	300ul		baseline	10ul	50ul	100ul	200ul	300ul		baseline	10ul	50ul	100ul	200ul	300ul		baseline	10ul	50ul	100ul	200ul	300ul
1	776.04	640.59	590.18	428.61	291.95	193.63		885.4	841.03	818.35	725.31	597.33	435.74		384.07	360.73	290.33	221.71	150.24	86.36		149.89	183.73	185.8	164.48	123.76	60.18		288.69	299.27	363.39	326.45	307	317.5
2	276.9	269.36	179.37	132.42	90.11	35.97		425.86	335.69	210.62	97.68	76.61	68.62		268.69	261.43	231.92	190.61	153.15	55.48		437.17	435.47	276.72	189.12	186.38	156.36		240.78	252.66	289.63	269.48	248.79	267.24
3	355.77	320.72	301.82	242.77	217.87	124.46		413.01	376.99	261.17	108.67	96.66	46.39		541.51	529.5	390.47	197.55	76.61	43.17		647.94	620.23	602.11	544.6	427.53	369.45		247.03	264.76	283.77	319.91	275.18	258.05
4	145.31	220.35	181.78	98.16	48.76	54.55		286.77	253.36	160.52	86.19	26.63	24.88		418.96	448.86	393.26	207.72	115.86	71.09		460.04	430.63	420.02	368.05	279.94	213.73		268.4	278.6	286.5	289.17	297.59	324.7
5	345.3	317.18	224.34	121.08	49.28	28.21		414.27	361.38	219.86	143.71	78.65	59.82		710.12	708.94	590.27	375.53	187.65	109.06		628.14	656.99	608.05	474.61	389.04	265.07		283.3	283.97	273.7	294	306.77	322.48
6	428.43	443.74	377.2	297.49	228.68	156.29		200.67	201.92	137.9	122.63	91.61	35.91		461.72	462.63	434.11	292.9	177.35	89.15		648.17	662.76	623.92	537.32	384.6	243.18		328.95	328.27	327.74	378.69	351.62	369.86
CFS	B. longum							L. acidophilus							S. thermophilus							E. faecalis							MRS
NO.	baseline	10ul	50ul	100ul	200ul	300ul		baseline	10ul	50ul	100ul	200ul	300ul		baseline	10ul	50ul	100ul	200ul	300ul		baseline	10ul	50ul	100ul	200ul	300ul		baseline	10ul	50ul	100ul	200ul	300ul
1	384.42	305.77	319.63	320.22	271.38	249.26		729.39	682.47	638.76	590.37	569.29	316.99		404.51	383.21	319.14	301.78	242.55	121.92		563.76	522.96	508.21	425.24	296.79	324.48		288.75	255.16	263.35	249.78	238.91	243.03
2	293.84	224.71	191.08	177.44	166.52	141.55		318.43	318.85	291.48	287.53	268.99	234.23		382.79	378.97	357.92	325.24	304.61	147.21		502.05	481.64	474.7	431.57	362.61	338.84		259.57	248.05	255.94	250.15	235.09	240.76
3	663.88	628.72	616.23	560.45	555.89	488.41		1123.52	1104.11	936.85	755.79	568.93	567.83		319.77	297.49	331	290.3	226.31	127.16		442.04	412.92	382.62	350.52	297.82	266.03		222.05	234.17	232.79	232.12	231.73	217.57
4	695.26	688.21	631.99	583.22	514.48	439.5		1195.7	1154.6	1119.06	900.32	795.28	695.41		603.57	569.39	503.32	462.13	381.93	225.44		496.28	497.5	499.86	479.33	471.2	406.26		542.27	633.86	597.44	504.71	485.46	582.72
5	1273.07	1326.43	1245.45	1227.43	1163.47	1080.83		1122.36	1039.69	952.73	851.54	714.67	496.17		713.68	654.44	588.22	523.38	439.83	434.86		877.97	864.98	792	724.08	567.44	496.86		146.2	149.86	146.02	119.46	80.46	133.01
6	394.34	363.66	338.35	288.96	245.05	155.81		626.84	516.39	523.41	372.69	309.11	291.19		890.66	841.33	736.55	661.14	592.12	522.62		449.49	429.13	411.09	375.34	354.35	249.68		194.24	233.18	233.77	182.51	162.07	200.12
role of L-NNA in the effect of cultured CFS	B. longum								L. acidophilus								S. thermophilus								E. faecalis
NO.	baseline	10-5M L-NNA	10ul	50ul	100ul	200ul	300ul		baseline	10-5M L-NNA	10ul	50ul	100ul	200ul	300ul		baseline	10-5M L-NNA	10ul	50ul	100ul	200ul	300ul		baseline	10-5M L-NNA	10ul	50ul	100ul	200ul	300ul		control
1	397.79	499.51	561.25	553.09	568.45	646.93	787.5		696.51	1214.45	1069.21	778.03	1000.99	971.98	375.51		710.77	838.47	846.09	795.45	730.15	791.57	937.37		473.62	554.07	628.51	635.03	692.43	825.55	878.43		baseline	10ul	50ul	100ul	200ul	300ul
2	523.52	741.56	812.1	687.85	631.32	471.29	461.8		400.17	396.44	403.36	387.82	377.12	357.05	264.53		647.82	658.14	620.06	588.5	561.73	596.36	690.37		1032.98	975.87	981.97	897.96	797.35	832.7	831.06		288.69	299.27	363.39	326.45	307	317.5
3	1159.79	1487.33	1506.27	1475.4	1380.72	1176.3	1229.11		830.84	1074.12	1200.45	1068.1	769.16	682.23	819.83		488.24	501.95	486.62	452.86	452.49	441.4	488.7		474.54	509.07	495.23	471.26	445.35	430.1	375.81		240.78	252.66	289.63	269.48	248.79	267.24
4	684.95	712.38	666.65	556.74	416.98	370.87	282.28		1013.99	1195.64	1309.13	1183.2	865.81	765.28	963.13		600.9	594.87	565.25	533.22	521.76	504.35	447.74		666.83	659.23	627.57	595.74	495.15	538.98	501.63		247.03	264.76	283.77	319.91	275.18	258.05
5	620.48	644.94	636.91	587.25	545.16	495.82	383.78		564.9	583.86	633.08	515.57	413.69	147.37	86.28		297.43	388.01	465.12	469.55	416.89	532.27	527.95		290.51	319.59	340.27	349.82	349.39	360.1	367.94		268.4	278.6	286.5	289.17	297.59	324.7
6	462.54	458.29	452.29	399.78	350.73	335.94	299.82		621.21	628.31	618.5	521.94	372.24	306.14	294.09		518.7	546.27	543.04	505.07	472.87	453.76	474.29		219.1	365.81	431.36	449.17	462	451.74	447.49		283.3	283.97	273.7	294	306.77	322.48
																																	328.95	328.27	327.74	378.69	351.62	369.86
